# Supplementary material for: An In Vitro Model of the Horse Gut Microbiome Enables Identification of Lactate-Utilizing Bacteria That Differentially Respond to Starch Induction
Source: PLoS One. 2013 Oct 1;8(10):e77599. doi: 10.1371/journal.pone.0077599 (PMC3788102; doi:10.1371/journal.pone.0077599)
Supplement: Table S1 — Alpha diversity estimates for each sample. Chao1, observed species, Shannon Index and Good’s coverage for each horse dataset generated using default parameters in QIIME. (XLSX) [file pone.0077599.s004.xlsx]

## Sheet: Sheet1
Treatment	Time	Horse	Reads	Chao1 Index	Observed species	Shannon Index	Good's Coverage
Time 0	0	1	131143	14744.1	8504	9.59316	0.96776
Starch	12	1	54460	12453.6	5520	9.35025	0.941609
Lactate	12	1	74884	12035.9	5952	8.57901	0.95672
StarchLactate	12	1	57130	12321.5	5629	9.32882	0.944495
Control	12	1	55196	11710.1	5528	9.47413	0.944235
Starch	24	1	31602	8294.98	3742	9.07908	0.932599
Control	24	1	56883	10609.1	4939	8.17405	0.950003
StarchLactate	24	1	25002	7377.63	3160	8.888	0.924966
Lactate	24	1	62382	9736.76	4506	7.5511	0.959331
Starch	36	1	45499	8546.19	3672	7.19218	0.952944
StarchLactate	36	1	67107	8368.91	3735	5.04012	0.967217
Control	36	1	87432	11093.7	5543	8.06762	0.965402
StarchLactate	48	1	97717	4676.59	2244	2.10969	0.986584
Lactate	48	1	66097	7949.06	3491	5.43174	0.968531
Starch	48	1	82264	7082.14	3621	4.71092	0.975469
Control	48	1	72983	9405.9	4153	6.46575	0.966581
Time 0	0	2	126317	14301.8	8679	9.49061	0.967051
Lactate	12	2	48086	10453.3	4993	9.11908	0.942041
Control	12	2	35210	9303.72	4207	8.84422	0.930929
StarchLactate	12	2	26465	7229.7	3267	8.69649	0.928623
Starch	12	2	50658	8722.45	4364	8.34354	0.953038
StarchLactate	24	2	11172	4002.88	1558	7.03093	0.909685
Lactate	24	2	76671	11587.7	5775	8.23216	0.958276
Starch	24	2	9844	5160.54	1737	7.95202	0.882568
Control	24	2	70657	12132.5	5737	8.5142	0.954046
Control	36	2	26829	7043.38	3008	8.26266	0.933095
StarchLactate	36	2	29086	4553.5	1701	4.00678	0.960772
Starch	36	2	26266	4388.58	1938	5.37603	0.954047
Starch	48	2	98241	6076	3311	4.64736	0.981484
Control	48	2	19390	4969	2283	8.06986	0.930789
Lactate	48	2	82176	5558.05	2506	3.5111	0.981905
StarchLactate	48	2	144133	4536.37	2219	2.52137	0.991022
Time 0	0	3	108582	12506.1	7879	9.5388	0.966376
StarchLactate	12	3	10392	3859.8	1727	8.11692	0.904638
Control	12	3	25386	6828.39	3054	8.32137	0.931104
Starch	12	3	9685	4068.93	1723	7.7242	0.891069
Lactate	12	3	10229	4201.1	1951	8.65514	0.889236
StarchLactate	24	3	10701	4092.39	1828	8.28168	0.901318
Control	24	3	42982	9068.66	3969	8.37156	0.947397
Starch	24	3	13472	4661.14	2147	7.9555	0.905953
Lactate	24	3	52228	8632.42	3983	7.996	0.957686
Lactate	36	3	86097	7136.33	3575	5.18389	0.976468
StarchLactate	36	3	12871	6140.91	2481	8.95735	0.883304
Control	36	3	81289	8040.51	3866	5.79303	0.973157
Control	48	3	43180	5151.96	2527	4.4183	0.966512
Lactate	48	3	68708	4247.79	2137	3.09107	0.982025
StarchLactate	48	3	31334	6190.66	2805	6.00272	0.949129
Starch	48	3	20417	4417.86	2102	5.31324	0.938874
